# Supplementary material for: Dynamics of labor and capital in AI vs. non-AI industries: A two-industry model analysis
Source: PLoS One. 2024 Jan 24;19(1):e0295150. doi: 10.1371/journal.pone.0295150 (PMC10807838; doi:10.1371/journal.pone.0295150)
Supplement: S1 Data set — (ZIP) [file pone.0295150.s002.zip]

Archive with 10 entries (9 files):
- The minimal data set/
- The minimal data set/Fig 10.xlsx
- The minimal data set/Fig 11.xlsx
- The minimal data set/Fig 12.xlsx
- The minimal data set/Fig 13.xlsx
- The minimal data set/Fig 14.xlsx
- The minimal data set/Fig 6.xlsx
- The minimal data set/Fig 7.xlsx
- The minimal data set/Fig 8.xlsx
- The minimal data set/Fig 9.xlsx
