# Supplementary material for: Dynamics of labor and capital in AI vs. non-AI industries: A two-industry model analysis
Source: PLoS One. 2024 Jan 24;19(1):e0295150. doi: 10.1371/journal.pone.0295150 (PMC10807838; doi:10.1371/journal.pone.0295150)
Supplement: S1 Data set — (ZIP) [file pone.0295150.s002.zip › The minimal data set/Fig 10.xlsx]

## Sheet: Sheet1
Year	A1	A2	alpha	I	N	W1	W2	W1/W2	R1	R2	R1/R2	V	alpha1	alpha2	l	k	g1	g2	g
2011	1.03448	1	0.4	0.5	1.02	5.13597	1.71964	2.98665	0.0400371	0.00973881	4.11108	1.56965	0.601129	0.398871	1.27097	1.86124	0.00314404	-0.0117081	-0.00282793
2012	1.05219	1	0.4	0.5	1.03	5.16942	1.70055	3.03985	0.0397298	0.00990694	4.0103	1.58814	0.603977	0.396023	1.2938	1.87207	0.00355917	-0.0112491	-0.00235267
2013	1.0702	1	0.4	0.5	1.04	5.20515	1.68246	3.09377	0.0394061	0.0100709	3.91289	1.60667	0.606809	0.393191	1.31694	1.88282	0.00398338	-0.0107824	-0.00186943
2014	1.08854	1	0.4	0.5	1.05	5.24326	1.66537	3.14841	0.0390657	0.0102302	3.81868	1.62524	0.609624	0.390376	1.3404	1.89348	0.00441556	-0.010309	-0.00137919
2015	1.10721	1	0.4	0.5	1.06	5.28383	1.64925	3.20377	0.0387082	0.0103845	3.72751	1.64384	0.612423	0.387577	1.36418	1.90406	0.00485446	-0.00982973	-0.000883033
2016	1.12622	1	0.4	0.5	1.07	5.32693	1.63409	3.25988	0.0383332	0.0105334	3.63922	1.66247	0.615206	0.384794	1.38829	1.91456	0.0052987	-0.00934555	-0.00038217
2017	1.14557	1	0.4	0.5	1.08	5.37265	1.61986	3.31673	0.0379407	0.0106765	3.55365	1.68113	0.617973	0.382027	1.41272	1.92496	0.00574679	-0.00885746	0.000122108
2018	1.16527	1	0.4	0.5	1.09	5.42107	1.60656	3.37433	0.0375305	0.0108136	3.47067	1.69981	0.620722	0.379278	1.43747	1.93527	0.00619713	-0.0083665	0.000628415
2019	1.18534	1	0.4	0.5	1.1	5.47224	1.59416	3.43267	0.0371028	0.0109443	3.39014	1.71851	0.623455	0.376545	1.46256	1.94548	0.00664805	-0.00787375	0.00113529
2020	1.20578	1	0.4	0.5	1.11	5.52625	1.58265	3.49177	0.0366578	0.0110684	3.31194	1.73721	0.626171	0.373829	1.48797	1.95558	0.00709778	-0.00738032	0.00164121
2021	1.22661	1	0.4	0.5	1.12	5.58315	1.572	3.55162	0.0361959	0.0111855	3.23596	1.75592	0.628869	0.371131	1.51372	1.96558	0.00754451	-0.00688734	0.00214459
2022	1.24783	1	0.4	0.5	1.13	5.643	1.5622	3.61221	0.0357173	0.0112955	3.16208	1.77461	0.631548	0.368452	1.53979	1.97545	0.0079864	-0.00639595	0.00264384
2023	1.26945	1	0.4	0.5	1.14	5.70584	1.55323	3.67354	0.0352229	0.0113982	3.09022	1.79329	0.634208	0.365792	1.56619	1.98519	0.00842163	-0.00590728	0.00313734
2024	1.29149	1	0.4	0.5	1.15	5.77172	1.54506	3.7356	0.0347133	0.0114934	3.02027	1.81194	0.636848	0.363152	1.59291	1.9948	0.00884839	-0.00542247	0.00362351
2025	1.31397	1	0.4	0.5	1.16	5.84067	1.53767	3.79838	0.0341893	0.0115811	2.95217	1.83055	0.639467	0.360533	1.61995	2.00425	0.00926493	-0.00494262	0.00410077
2026	1.33688	1	0.4	0.5	1.17	5.91273	1.53106	3.86186	0.033652	0.0116611	2.88583	1.84909	0.642064	0.357936	1.6473	2.01353	0.00966961	-0.00446882	0.00456764
2027	1.36026	1	0.4	0.5	1.18	5.98792	1.52519	3.92603	0.0331024	0.0117334	2.8212	1.86757	0.644637	0.355363	1.67495	2.02264	0.0100609	-0.00400211	0.0050227
2028	1.38411	1	0.4	0.5	1.19	6.06626	1.52004	3.99086	0.0325416	0.0117981	2.75822	1.88596	0.647187	0.352813	1.7029	2.03155	0.0104374	-0.00354347	0.00546466
2029	1.40845	1	0.4	0.5	1.2	6.14775	1.51559	4.05634	0.031971	0.011855	2.69683	1.90424	0.64971	0.35029	1.73113	2.04026	0.0107979	-0.00309387	0.00589232
2030	1.43331	1	0.4	0.5	1.21	6.2324	1.51183	4.12243	0.0313918	0.0119044	2.63699	1.9224	0.652207	0.347793	1.75964	2.04874	0.0111414	-0.00265416	0.00630467
2031	1.45869	1	0.4	0.5	1.22	6.3202	1.50872	4.18912	0.0308054	0.0119463	2.57866	1.94042	0.654677	0.345323	1.78841	2.05698	0.0114672	-0.00222517	0.00670084
2032	1.48463	1	0.4	0.5	1.23	6.41116	1.50625	4.25637	0.0302133	0.0119808	2.52181	1.95828	0.657117	0.342883	1.81743	2.06497	0.0117745	-0.00180763	0.00708015
2033	1.51114	1	0.4	0.5	1.24	6.50526	1.5044	4.32417	0.0296169	0.0120081	2.46641	1.97596	0.659527	0.340473	1.84669	2.07269	0.0120632	-0.00140221	0.0074421
2034	1.53825	1	0.4	0.5	1.25	6.60249	1.50314	4.39248	0.0290175	0.0120284	2.41242	1.99345	0.661907	0.338093	1.87619	2.08012	0.0123332	-0.00100949	0.00778639
2035	1.56599	1	0.4	0.5	1.26	6.70283	1.50245	4.46127	0.0284167	0.0120418	2.35983	2.01073	0.664254	0.335746	1.9059	2.08726	0.0125845	-0.000629963	0.00811291
2036	1.59439	1	0.4	0.5	1.27	6.80626	1.50231	4.53053	0.0278158	0.0120487	2.30862	2.02777	0.66657	0.33343	1.93582	2.09409	0.0128177	-0.000264057	0.00842175
2037	1.62347	1	0.4	0.5	1.28	6.91276	1.5027	4.60023	0.0272161	0.0120492	2.25876	2.04458	0.668853	0.331147	1.96594	2.1006	0.0130332	8.78899e-05	0.00871317
2038	1.65327	1	0.4	0.5	1.29	7.02233	1.5036	4.67035	0.0266191	0.0120435	2.21024	2.06113	0.671103	0.328897	1.99625	2.10678	0.0132321	0.00042562	0.00898764
2039	1.68383	1	0.4	0.5	1.3	7.13493	1.50498	4.74087	0.0260259	0.0120321	2.16304	2.07741	0.67332	0.32668	2.02674	2.11262	0.0134151	0.000748952	0.00924575
2040	1.71518	1	0.4	0.5	1.31	7.25057	1.50684	4.81178	0.0254378	0.0120151	2.11715	2.09342	0.675504	0.324496	2.05742	2.11813	0.0135837	0.00105778	0.00948827
