# Supplementary material for: Dynamics of labor and capital in AI vs. non-AI industries: A two-industry model analysis
Source: PLoS One. 2024 Jan 24;19(1):e0295150. doi: 10.1371/journal.pone.0295150 (PMC10807838; doi:10.1371/journal.pone.0295150)
Supplement: S1 Data set — (ZIP) [file pone.0295150.s002.zip › The minimal data set/Fig 11.xlsx]

## Sheet: Sheet1
Year	A1	A2	alpha	I	N	W1	W2	W1/W2	R1	R2	R1/R2	V	alpha1	alpha2	l	k	g1	g2	g
2011	1.03448	1	0.4	0.5	1.02	3.32618	1.89057	1.75935	0.027632	0.0133536	2.06926	0.78229	0.436486	0.563514	0.712612	0.859505	-0.00997188	-0.0166812	-0.0137527
2012	1.05219	1	0.4	0.5	1.03	3.27115	1.88907	1.73162	0.0275472	0.0138318	1.99158	0.777157	0.434912	0.565088	0.712262	0.849093	-0.00974332	-0.0160628	-0.0133144
2013	1.0702	1	0.4	0.5	1.04	3.22018	1.88669	1.70679	0.0274836	0.0143003	1.92189	0.772293	0.433431	0.566569	0.712156	0.839085	-0.00948141	-0.0154329	-0.0128533
2014	1.08854	1	0.4	0.5	1.05	3.17309	1.88365	1.68454	0.0274389	0.0147579	1.85927	0.767676	0.432039	0.567961	0.712276	0.82945	-0.00918738	-0.014792	-0.0123706
2015	1.10721	1	0.4	0.5	1.06	3.12968	1.88011	1.66463	0.0274109	0.0152038	1.8029	0.763285	0.430729	0.569271	0.71261	0.820162	-0.00886232	-0.0141407	-0.0118672
2016	1.12622	1	0.4	0.5	1.07	3.0898	1.87623	1.64681	0.0273974	0.015637	1.75208	0.759101	0.429497	0.570503	0.713143	0.811194	-0.00850726	-0.0134798	-0.0113441
2017	1.14557	1	0.4	0.5	1.08	3.05329	1.87217	1.63088	0.0273962	0.0160567	1.70621	0.755105	0.428336	0.571664	0.71386	0.802521	-0.00812313	-0.0128098	-0.0108023
2018	1.16527	1	0.4	0.5	1.09	3.02001	1.86808	1.61664	0.0274052	0.0164621	1.66474	0.75128	0.427243	0.572757	0.714748	0.79412	-0.00771086	-0.0121316	-0.0102429
2019	1.18534	1	0.4	0.5	1.1	2.98981	1.86407	1.60391	0.0274222	0.0168525	1.62719	0.747607	0.426213	0.573787	0.715794	0.785968	-0.00727134	-0.011446	-0.0096667
2020	1.20578	1	0.4	0.5	1.11	2.96257	1.86028	1.59254	0.0274453	0.0172272	1.59314	0.744071	0.425239	0.574761	0.716984	0.778043	-0.00680549	-0.0107537	-0.00907479
2021	1.22661	1	0.4	0.5	1.12	2.93818	1.85682	1.58237	0.0274722	0.0175857	1.56219	0.740652	0.424317	0.575683	0.718305	0.770326	-0.00631425	-0.0100557	-0.00846816
2022	1.24783	1	0.4	0.5	1.13	2.91653	1.8538	1.57327	0.0275009	0.0179276	1.534	0.737337	0.423442	0.576558	0.719743	0.762796	-0.00579859	-0.00935292	-0.00784786
2023	1.26945	1	0.4	0.5	1.14	2.89751	1.85132	1.56511	0.0275292	0.0182524	1.50825	0.734108	0.42261	0.57739	0.721285	0.755434	-0.00525955	-0.00864624	-0.00721499
2024	1.29149	1	0.4	0.5	1.15	2.88102	1.84947	1.55775	0.0275551	0.0185599	1.48465	0.73095	0.421815	0.578185	0.722918	0.748222	-0.00469825	-0.00793671	-0.00657068
2025	1.31397	1	0.4	0.5	1.16	2.86697	1.84834	1.5511	0.0275764	0.0188499	1.46294	0.727848	0.421052	0.578948	0.724627	0.741143	-0.00411589	-0.00722535	-0.0059161
2026	1.33688	1	0.4	0.5	1.17	2.85526	1.84803	1.54503	0.0275912	0.0191224	1.44287	0.724787	0.420318	0.579682	0.726401	0.734181	-0.00351373	-0.00651324	-0.00525249
2027	1.36026	1	0.4	0.5	1.18	2.84583	1.8486	1.53945	0.0275974	0.0193773	1.42422	0.721753	0.419606	0.580394	0.728226	0.72732	-0.00289316	-0.00580146	-0.00458112
2028	1.38411	1	0.4	0.5	1.19	2.83858	1.85014	1.53426	0.0275931	0.0196146	1.40676	0.718732	0.418913	0.581087	0.730089	0.720544	-0.00225565	-0.00509116	-0.00390333
2029	1.40845	1	0.4	0.5	1.2	2.83345	1.85271	1.52935	0.0275764	0.0198346	1.39032	0.71571	0.418234	0.581766	0.731976	0.71384	-0.00160277	-0.00438349	-0.0032205
2030	1.43331	1	0.4	0.5	1.21	2.83035	1.85639	1.52465	0.0275456	0.0200375	1.37471	0.712676	0.417566	0.582434	0.733877	0.707195	-0.000936199	-0.0036796	-0.00253405
2031	1.45869	1	0.4	0.5	1.22	2.82923	1.86124	1.52008	0.0274991	0.0202235	1.35976	0.709617	0.416902	0.583098	0.735778	0.700596	-0.000257685	-0.00298071	-0.00184547
2032	1.48463	1	0.4	0.5	1.23	2.83	1.86732	1.51555	0.0274352	0.0203931	1.34532	0.706522	0.416241	0.583759	0.737668	0.694033	0.000430934	-0.00228799	-0.00115626
2033	1.51114	1	0.4	0.5	1.24	2.83262	1.87468	1.51099	0.0273528	0.0205466	1.33126	0.703379	0.415577	0.584423	0.739534	0.687494	0.00112775	-0.00160265	-0.000467955
2034	1.53825	1	0.4	0.5	1.25	2.83701	1.88338	1.50634	0.0272505	0.0206845	1.31744	0.70018	0.414908	0.585092	0.741368	0.680971	0.00183082	-0.000925878	0.0002179
2035	1.56599	1	0.4	0.5	1.26	2.84312	1.89348	1.50153	0.0271275	0.0208073	1.30375	0.696916	0.41423	0.58577	0.743156	0.674454	0.00253814	-0.000258853	0.000899747
2036	1.59439	1	0.4	0.5	1.27	2.85089	1.90501	1.49652	0.0269829	0.0209156	1.29009	0.693576	0.41354	0.58646	0.744891	0.667936	0.0032477	0.000397273	0.00157604
2037	1.62347	1	0.4	0.5	1.28	2.86026	1.91803	1.49125	0.0268163	0.0210098	1.27637	0.690156	0.412835	0.587165	0.746563	0.661411	0.0039575	0.00104138	0.00224526
2038	1.65327	1	0.4	0.5	1.29	2.87118	1.93257	1.48568	0.0266272	0.0210907	1.26251	0.686647	0.412112	0.587888	0.748162	0.654871	0.00466555	0.00167238	0.0029059
2039	1.68383	1	0.4	0.5	1.3	2.8836	1.94868	1.47977	0.0264157	0.0211587	1.24846	0.683043	0.411368	0.588632	0.749681	0.648314	0.00536992	0.00228926	0.00355655
2040	1.71518	1	0.4	0.5	1.31	2.89746	1.96639	1.47349	0.0261818	0.0212145	1.23415	0.67934	0.410603	0.589397	0.751114	0.641734	0.00606874	0.00289104	0.00419581
