# Supplementary material for: Dynamics of labor and capital in AI vs. non-AI industries: A two-industry model analysis
Source: PLoS One. 2024 Jan 24;19(1):e0295150. doi: 10.1371/journal.pone.0295150 (PMC10807838; doi:10.1371/journal.pone.0295150)
Supplement: S1 Data set — (ZIP) [file pone.0295150.s002.zip › The minimal data set/Fig 12.xlsx]

## Sheet: Sheet1
Year	Itau	Itau2	alphatau	alphatau2	Y1c	Y1d	Y2c	Y2d	Yc	Yd
2011	0.844828	0.6098	0.155172	0.3902	3.89502e+08	2.66828e+08	1.68966e+08	121960000	4.29589e+08	3.07954e+08
2012	0.727273	0.6192	0.272727	0.3808	3.20165e+08	2.69324e+08	1.57541e+08	1.34131e+08	3.93441e+08	3.34321e+08
2013	0.635135	0.6282	0.364865	0.3718	2.75039e+08	2.72018e+08	1.47227e+08	1.45619e+08	3.62324e+08	3.58363e+08
2014	0.560976	0.6368	0.439024	0.3632	2.43742e+08	2.74935e+08	1.38023e+08	1.56679e+08	3.35892e+08	3.80782e+08
2015	0.5	0.645	0.5	0.355	2.20977e+08	2.78104e+08	1.29815e+08	1.67461e+08	3.13409e+08	4.02014e+08
2016	0.44898	0.6528	0.55102	0.3472	2.03793e+08	2.81547e+08	1.22467e+08	1.78063e+08	2.94139e+08	4.22358e+08
2017	0.40566	0.6602	0.59434	0.3398	1.90436e+08	2.85289e+08	1.15854e+08	1.8855e+08	2.7745e+08	4.42034e+08
2018	0.368421	0.6672	0.631579	0.3328	1.79802e+08	2.8935e+08	1.09867e+08	1.98966e+08	2.62834e+08	4.61216e+08
2019	0.336066	0.6738	0.663934	0.3262	1.71164e+08	2.93753e+08	1.04413e+08	2.09345e+08	2.49888e+08	4.80043e+08
2020	0.307692	0.68	0.692308	0.32	1.64028e+08	2.98516e+08	9.94164e+07	2.1971e+08	2.38296e+08	4.98636e+08
2021	0.282609	0.6858	0.717391	0.3142	1.58046e+08	3.03659e+08	9.48121e+07	2.30078e+08	2.27809e+08	5.17099e+08
2022	0.260274	0.6912	0.739726	0.3088	1.52968e+08	3.09197e+08	9.05469e+07	2.40462e+08	2.18231e+08	5.35521e+08
2023	0.24026	0.6962	0.75974	0.3038	1.48607e+08	3.15149e+08	8.65757e+07	2.5087e+08	2.09406e+08	5.53985e+08
2024	0.222222	0.7008	0.777778	0.2992	1.44823e+08	3.2153e+08	8.28606e+07	2.61309e+08	2.01208e+08	5.72562e+08
2025	0.205882	0.705	0.794118	0.295	1.4151e+08	3.28354e+08	7.93691e+07	2.71782e+08	1.93537e+08	5.91315e+08
2026	0.191011	0.7088	0.808989	0.2912	1.38584e+08	3.35635e+08	7.60736e+07	2.82292e+08	1.86308e+08	6.10301e+08
2027	0.177419	0.7122	0.822581	0.2878	1.35979e+08	3.43388e+08	7.29505e+07	2.92839e+08	1.79455e+08	6.29569e+08
2028	0.164948	0.7152	0.835052	0.2848	1.33642e+08	3.51624e+08	6.99791e+07	3.03422e+08	1.72921e+08	6.49162e+08
2029	0.153465	0.7178	0.846535	0.2822	1.31531e+08	3.60355e+08	6.71416e+07	3.1404e+08	1.66657e+08	6.69115e+08
2030	0.142857	0.72	0.857143	0.28	1.29611e+08	3.69592e+08	6.44223e+07	3.24689e+08	1.60625e+08	6.89458e+08
2031	0.133028	0.7218	0.866972	0.2782	1.27854e+08	3.79345e+08	6.18076e+07	3.35365e+08	1.54789e+08	7.10214e+08
2032	0.123894	0.7232	0.876106	0.2768	1.26237e+08	3.89623e+08	5.92852e+07	3.46063e+08	1.49121e+08	7.314e+08
2033	0.115385	0.7242	0.884615	0.2758	1.24738e+08	4.00432e+08	5.68443e+07	3.56777e+08	1.43594e+08	7.53027e+08
2034	0.107438	0.7248	0.892562	0.2752	1.23342e+08	4.11781e+08	5.44752e+07	3.67502e+08	1.38186e+08	7.75101e+08
2035	0.1	0.725	0.9	0.275	1.22036e+08	4.23672e+08	5.21694e+07	3.78228e+08	1.32878e+08	7.9762e+08
2036	0.0930233	0.7248	0.906977	0.2752	1.20806e+08	4.3611e+08	4.99189e+07	3.88948e+08	1.27651e+08	8.20578e+08
2037	0.0864662	0.7242	0.913534	0.2758	1.19643e+08	4.49095e+08	4.77168e+07	3.99653e+08	1.22491e+08	8.43962e+08
2038	0.080292	0.7232	0.919708	0.2768	1.18538e+08	4.62626e+08	4.55565e+07	4.10333e+08	1.17384e+08	8.67754e+08
2039	0.0744681	0.7218	0.925532	0.2782	1.17483e+08	4.767e+08	4.34321e+07	4.20976e+08	1.12315e+08	8.9193e+08
2040	0.0689655	0.72	0.931034	0.28	1.16472e+08	4.91309e+08	4.13383e+07	4.31572e+08	1.07274e+08	9.16459e+08
	Notes:	Itau and Itau2 correspond to Figure 12 (a);alphatau and alphatau2 correspond to Figure 12 (b);Y1c, Y1d, Y2c, and Y2d correspond to Figure 12 (c);
		Yc, and Yd correspond to Figure 12 (d).
