# Supplementary material for: Dynamics of labor and capital in AI vs. non-AI industries: A two-industry model analysis
Source: PLoS One. 2024 Jan 24;19(1):e0295150. doi: 10.1371/journal.pone.0295150 (PMC10807838; doi:10.1371/journal.pone.0295150)
Supplement: S1 Data set — (ZIP) [file pone.0295150.s002.zip › The minimal data set/Fig 13.xlsx]

## Sheet: Sheet1
Year	ea	eb
2011	0.211207	0.15245
2012	0.181818	0.1548
2013	0.158784	0.15705
2014	0.140244	0.1592
2015	0.125	0.16125
2016	0.112245	0.1632
2017	0.101415	0.16505
2018	0.0921053	0.1668
2019	0.0840164	0.16845
2020	0.0769231	0.17
2021	0.0706522	0.17145
2022	0.0650685	0.1728
2023	0.0600649	0.17405
2024	0.0555556	0.1752
2025	0.0514706	0.17625
2026	0.0477528	0.1772
2027	0.0443548	0.17805
2028	0.0412371	0.1788
2029	0.0383663	0.17945
2030	0.0357143	0.18
2031	0.0332569	0.18045
2032	0.0309735	0.1808
2033	0.0288462	0.18105
2034	0.0268595	0.1812
2035	0.025	0.18125
2036	0.0232558	0.1812
2037	0.0216165	0.18105
2038	0.020073	0.1808
2039	0.018617	0.18045
2040	0.0172414	0.18
