# Supplementary material for: Dynamics of labor and capital in AI vs. non-AI industries: A two-industry model analysis
Source: PLoS One. 2024 Jan 24;19(1):e0295150. doi: 10.1371/journal.pone.0295150 (PMC10807838; doi:10.1371/journal.pone.0295150)
Supplement: S1 Data set — (ZIP) [file pone.0295150.s002.zip › The minimal data set/Fig 14.xlsx]

## Sheet: Sheet1
Year	A1	A2	alpha	I	N	W1	W2	W1/W2	R1	R2	R1/R2	V	alpha1	alpha2	l	k	g1	g2	g
2011	1.03448	1.03652	0.4	0.52	1.02	2.26353	2.53871	0.891606	0.0198915	0.0140853	1.41222	0.666531	0.390344	0.609656	0.534064	0.799077	-0.00535758	0.01335	0.00604762
2012	1.05219	1.05529	0.4	0.53	1.03	2.3403	2.49331	0.938631	0.0214873	0.0141097	1.52287	0.67876	0.394826	0.605174	0.544718	0.812964	-0.00393533	0.0149669	0.00750379
2013	1.0702	1.07442	0.4	0.54	1.04	2.42332	2.44871	0.98963	0.0231892	0.0141346	1.6406	0.691093	0.399333	0.600667	0.555774	0.826683	-0.00238304	0.016573	0.00900322
2014	1.08854	1.0939	0.4	0.55	1.05	2.51268	2.40534	1.04463	0.0249917	0.0141625	1.76464	0.703433	0.403828	0.596172	0.567171	0.840104	-0.000697191	0.0181712	0.0105516
2015	1.10721	1.11376	0.4	0.56	1.06	2.60849	2.36366	1.10358	0.0268865	0.0141966	1.89387	0.715678	0.408277	0.591723	0.578841	0.85309	0.00112337	0.0197647	0.0121539
2016	1.12622	1.13399	0.4	0.57	1.07	2.71085	2.32418	1.16637	0.0288621	0.0142401	2.02681	0.727726	0.412648	0.587352	0.590715	0.865507	0.00307702	0.0213575	0.0138141
2017	1.14557	1.15461	0.4	0.58	1.08	2.8199	2.28741	1.23279	0.0309041	0.0142969	2.1616	0.739478	0.416907	0.583093	0.602723	0.877221	0.0051592	0.0229539	0.0155351
2018	1.16527	1.17563	0.4	0.59	1.09	2.93582	2.25387	1.30257	0.0329957	0.0143707	2.29604	0.750839	0.421028	0.578972	0.614799	0.88811	0.00736229	0.0245583	0.0173183
2019	1.18534	1.19705	0.4	0.6	1.1	3.05883	2.22406	1.37533	0.0351178	0.0144655	2.4277	0.761726	0.424984	0.575016	0.62688	0.898063	0.00967579	0.0261759	0.0191636
2020	1.20578	1.21889	0.4	0.61	1.11	3.18921	2.19846	1.45066	0.0372498	0.0145851	2.55395	0.772065	0.428756	0.571244	0.638913	0.906986	0.0120867	0.0278118	0.0210696
2021	1.22661	1.24116	0.4	0.62	1.12	3.32737	2.17748	1.52808	0.0393708	0.0147336	2.67219	0.7818	0.432328	0.567672	0.650854	0.914806	0.0145799	0.0294714	0.0230334
2022	1.24783	1.26387	0.4	0.63	1.13	3.47379	2.16151	1.60711	0.0414603	0.0149142	2.77991	0.790895	0.435691	0.564309	0.662671	0.921473	0.0171391	0.0311599	0.0250512
2023	1.26945	1.28704	0.4	0.64	1.14	3.62909	2.15084	1.68729	0.0434988	0.0151305	2.87491	0.799329	0.43884	0.56116	0.674347	0.926963	0.0197476	0.0328824	0.0271184
2024	1.29149	1.31067	0.4	0.65	1.15	3.79407	2.14574	1.76819	0.0454694	0.0153851	2.95541	0.807104	0.441777	0.558223	0.685879	0.931274	0.0223889	0.0346441	0.0292301
2025	1.31397	1.33479	0.4	0.66	1.16	3.96966	2.14636	1.84949	0.0473576	0.0156806	3.02014	0.814241	0.444507	0.555493	0.697278	0.934429	0.0250476	0.0364496	0.0313813
2026	1.33688	1.3594	0.4	0.67	1.17	4.15702	2.15281	1.93097	0.0491523	0.0160188	3.06841	0.820779	0.44704	0.55296	0.708571	0.936473	0.0277101	0.038303	0.0335676
2027	1.36026	1.38453	0.4	0.68	1.18	4.3575	2.16515	2.01256	0.0508458	0.0164013	3.10011	0.826773	0.449392	0.550608	0.719799	0.937469	0.030365	0.0402084	0.0357848
2028	1.38411	1.41019	0.4	0.69	1.19	4.57269	2.18336	2.09433	0.0524337	0.0168288	3.11571	0.832293	0.451578	0.548422	0.731013	0.937497	0.0330032	0.042169	0.0380299
2029	1.40845	1.4364	0.4	0.7	1.2	4.80444	2.2074	2.17652	0.0539153	0.017302	3.11613	0.83742	0.45362	0.54638	0.742277	0.936644	0.0356183	0.0441878	0.0403005
2030	1.43331	1.46319	0.4	0.71	1.21	5.05489	2.23716	2.25951	0.0552923	0.0178208	3.10269	0.842242	0.455538	0.544462	0.753663	0.93501	0.0382063	0.0462674	0.0425952
2031	1.45869	1.49057	0.4	0.72	1.22	5.3265	2.27253	2.34386	0.0565693	0.0183847	3.07697	0.846855	0.457353	0.542647	0.765251	0.932696	0.0407652	0.0484096	0.0449134
2032	1.48463	1.51856	0.4	0.73	1.23	5.62208	2.31334	2.43029	0.0577529	0.018993	3.04075	0.85136	0.459089	0.540911	0.777127	0.929807	0.0432953	0.0506161	0.0472552
2033	1.51114	1.5472	0.4	0.74	1.24	5.94484	2.35941	2.51963	0.0588513	0.0196444	2.99584	0.855858	0.460768	0.539232	0.789384	0.926445	0.0457981	0.0528879	0.0496212
2034	1.53825	1.5765	0.4	0.75	1.25	6.29846	2.41052	2.6129	0.0598738	0.0203372	2.94405	0.860454	0.46241	0.53759	0.802118	0.922709	0.0482766	0.0552259	0.0520125
2035	1.56599	1.60651	0.4	0.76	1.26	6.68714	2.46646	2.71123	0.0608307	0.0210696	2.88712	0.86525	0.464036	0.535964	0.81543	0.918695	0.0507345	0.0576303	0.0544304
2036	1.59439	1.63724	0.4	0.77	1.27	7.11569	2.52695	2.81591	0.0617325	0.0218393	2.82667	0.87035	0.465666	0.534334	0.829424	0.914492	0.0531762	0.060101	0.0568764
2037	1.62347	1.66874	0.4	0.78	1.28	7.58961	2.59171	2.92842	0.06259	0.0226437	2.76413	0.875857	0.467319	0.532681	0.844209	0.910182	0.0556066	0.0626377	0.0593519
2038	1.65327	1.70104	0.4	0.79	1.29	8.11523	2.6604	3.05038	0.0634141	0.0234797	2.7008	0.881871	0.469009	0.530991	0.859898	0.905842	0.0580307	0.0652394	0.0618584
2039	1.68383	1.73418	0.4	0.8	1.3	8.69982	2.73266	3.18365	0.0642151	0.0243442	2.6378	0.888494	0.470753	0.529247	0.876607	0.901539	0.0604535	0.0679049	0.0643971
2040	1.71518	1.76821	0.4	0.81	1.31	9.35174	2.80806	3.33032	0.0650033	0.0252336	2.57606	0.895826	0.472564	0.527436	0.89446	0.897334	0.0628802	0.0706325	0.066969
