# Supplementary material for: Dynamics of labor and capital in AI vs. non-AI industries: A two-industry model analysis
Source: PLoS One. 2024 Jan 24;19(1):e0295150. doi: 10.1371/journal.pone.0295150 (PMC10807838; doi:10.1371/journal.pone.0295150)
Supplement: S1 Data set — (ZIP) [file pone.0295150.s002.zip › The minimal data set/Fig 6.xlsx]

## Sheet: Sheet1
Year	A1	A2	alpha	I	N	W1	W2	W1/W2	R1	R2	R1/R2	V	alpha1	alpha2	l	k	g1	g2	g
2011	1.03448	1	0.4	0.52	1.02	5.19608	1.72015	3.02071	0.0414504	0.00974166	4.25496	1.6073	0.606765	0.393235	1.28584	1.92876	0.0182708	-0.0117068	0.0062897
2012	1.05219	1	0.4	0.53	1.03	5.26371	1.70133	3.09387	0.0418201	0.00991141	4.21938	1.64674	0.612534	0.387466	1.31739	1.97609	0.0191748	-0.0112461	0.00719025
2013	1.0702	1	0.4	0.54	1.04	5.33653	1.68354	3.16982	0.042153	0.0100771	4.18305	1.68771	0.61835	0.38165	1.35017	2.02526	0.0200816	-0.0107777	0.00810219
2014	1.08854	1	0.4	0.55	1.05	5.41473	1.66676	3.24866	0.0424484	0.0102383	4.14604	1.73027	0.62421	0.37579	1.38422	2.07632	0.0209898	-0.0103024	0.00902418
2015	1.10721	1	0.4	0.56	1.06	5.49851	1.65097	3.33048	0.0427056	0.0103946	4.10843	1.77447	0.630108	0.369892	1.41958	2.12936	0.0218979	-0.00982111	0.00995476
2016	1.12622	1	0.4	0.57	1.07	5.58811	1.63615	3.4154	0.0429243	0.0105457	4.0703	1.82038	0.636041	0.363959	1.4563	2.18445	0.0228042	-0.00933467	0.0108924
2017	1.14557	1	0.4	0.58	1.08	5.68373	1.62229	3.50351	0.0431041	0.0106912	4.03172	1.86805	0.642004	0.357996	1.49444	2.24166	0.0237071	-0.00884413	0.0118355
2018	1.16527	1	0.4	0.59	1.09	5.78562	1.60938	3.59494	0.0432451	0.0108308	3.99278	1.91755	0.647992	0.352008	1.53404	2.30106	0.0246048	-0.00835052	0.0127822
2019	1.18534	1	0.4	0.6	1.1	5.89403	1.59739	3.68978	0.0433474	0.0109642	3.95354	1.96895	0.654002	0.345998	1.57516	2.36273	0.0254955	-0.00785492	0.0137308
2020	1.20578	1	0.4	0.61	1.11	6.0092	1.58631	3.78815	0.0434115	0.0110911	3.9141	2.0223	0.660027	0.339973	1.61784	2.42676	0.0263774	-0.00735845	0.0146794
2021	1.22661	1	0.4	0.62	1.12	6.13139	1.57613	3.89017	0.0434379	0.0112112	3.87452	2.07768	0.666062	0.333938	1.66214	2.49321	0.0272487	-0.00686222	0.0156261
2022	1.24783	1	0.4	0.63	1.13	6.26087	1.56681	3.99594	0.0434275	0.0113243	3.83489	2.13515	0.672104	0.327896	1.70812	2.56218	0.0281075	-0.00636738	0.0165689
2023	1.26945	1	0.4	0.64	1.14	6.39793	1.55835	4.10558	0.0433813	0.0114303	3.79528	2.19478	0.678145	0.321855	1.75583	2.63374	0.0289521	-0.00587506	0.017506
2024	1.29149	1	0.4	0.65	1.15	6.54283	1.55073	4.2192	0.0433003	0.011529	3.75577	2.25665	0.684182	0.315818	1.80532	2.70798	0.0297807	-0.00538639	0.0184354
2025	1.31397	1	0.4	0.66	1.16	6.69589	1.54392	4.33693	0.0431861	0.0116203	3.71643	2.32082	0.690209	0.309791	1.85665	2.78498	0.0305916	-0.00490249	0.0193551
2026	1.33688	1	0.4	0.67	1.17	6.8574	1.53792	4.45889	0.0430401	0.0117042	3.67733	2.38736	0.696221	0.303779	1.90989	2.86483	0.0313833	-0.00442443	0.0202634
2027	1.36026	1	0.4	0.68	1.18	7.02766	1.53269	4.58518	0.0428639	0.0117805	3.63855	2.45635	0.702212	0.297788	1.96508	2.94761	0.0321545	-0.00395326	0.0211585
2028	1.38411	1	0.4	0.69	1.19	7.20701	1.52823	4.71592	0.0426593	0.0118493	3.60016	2.52785	0.708177	0.291823	2.02228	3.03343	0.0329038	-0.00348997	0.0220389
2029	1.40845	1	0.4	0.7	1.2	7.39577	1.52451	4.85125	0.0424283	0.0119106	3.56222	2.60196	0.714113	0.285887	2.08157	3.12235	0.0336303	-0.00303552	0.0229031
2030	1.43331	1	0.4	0.71	1.21	7.59427	1.52151	4.99128	0.0421727	0.0119645	3.52481	2.67874	0.720012	0.279988	2.14299	3.21448	0.034333	-0.00259078	0.0237496
2031	1.45869	1	0.4	0.72	1.22	7.80288	1.51921	5.13613	0.0418947	0.0120111	3.48798	2.75827	0.725872	0.274128	2.20661	3.30992	0.0350115	-0.00215656	0.0245775
2032	1.48463	1	0.4	0.73	1.23	8.02194	1.5176	5.28593	0.0415962	0.0120506	3.4518	2.84063	0.731688	0.268312	2.2725	3.40876	0.0356651	-0.00173361	0.0253858
2033	1.51114	1	0.4	0.74	1.24	8.25184	1.51666	5.44081	0.0412794	0.012083	3.41633	2.92591	0.737455	0.262545	2.34073	3.51109	0.0362939	-0.00132259	0.0261737
2034	1.53825	1	0.4	0.75	1.25	8.49297	1.51636	5.6009	0.0409464	0.0121085	3.38161	3.01419	0.74317	0.25683	2.41135	3.61703	0.0368979	-0.000924082	0.0269407
2035	1.56599	1	0.4	0.76	1.26	8.74572	1.51669	5.76634	0.0405992	0.0121275	3.34771	3.10557	0.748829	0.251171	2.48445	3.72668	0.0374773	-0.000538593	0.0276867
2036	1.59439	1	0.4	0.77	1.27	9.01052	1.51762	5.93727	0.04024	0.01214	3.31466	3.20013	0.754428	0.245572	2.5601	3.84016	0.0380329	-0.000166542	0.0284114
2037	1.62347	1	0.4	0.78	1.28	9.28782	1.51915	6.11384	0.0398707	0.0121464	3.28252	3.29798	0.759965	0.240035	2.63838	3.95758	0.0385652	0.000191733	0.029115
2038	1.65327	1	0.4	0.79	1.29	9.57807	1.52124	6.2962	0.0394933	0.0121469	3.25131	3.39922	0.765437	0.234563	2.71938	4.07907	0.0390753	0.000535973	0.029798
2039	1.68383	1	0.4	0.8	1.3	9.88176	1.5239	6.48453	0.0391097	0.0121418	3.22109	3.50397	0.770842	0.229158	2.80317	4.20476	0.0395644	0.000865999	0.0304609
2040	1.71518	1	0.4	0.81	1.31	10.1994	1.52709	6.67899	0.0387217	0.0121313	3.19188	3.61233	0.776178	0.223822	2.88986	4.3348	0.0400337	0.00118171	0.0311044
