# Supplementary material for: Dynamics of labor and capital in AI vs. non-AI industries: A two-industry model analysis
Source: PLoS One. 2024 Jan 24;19(1):e0295150. doi: 10.1371/journal.pone.0295150 (PMC10807838; doi:10.1371/journal.pone.0295150)
Supplement: S1 Data set — (ZIP) [file pone.0295150.s002.zip › The minimal data set/Fig 8.xlsx]

## Sheet: Sheet1
Year	A1	A2	alpha	I	N	W1	W2	W1/W2	R1	R2	R1/R2	V	alpha1	alpha2	l	k	g1	g2	g
2011	1.03448	1	0.4	0.52	1	2.0922	2.83715	0.737431	0.0159777	0.0143934	1.11007	0.619314	0.372861	0.627139	0.495452	0.743177	0.0287086	0.0101488	0.017069
2012	1.05219	1	0.4	0.53	1	2.07698	2.93927	0.70663	0.0155207	0.0145338	1.0679	0.608531	0.368763	0.631237	0.486825	0.730237	0.0282164	0.0103135	0.0169154
2013	1.0702	1	0.4	0.54	1	2.06332	3.04085	0.678536	0.0151009	0.0146503	1.03076	0.598278	0.364816	0.635184	0.478623	0.717934	0.0277682	0.0104518	0.0167691
2014	1.08854	1	0.4	0.55	1	2.05104	3.14206	0.652771	0.0147138	0.0147453	0.997863	0.588499	0.361006	0.638994	0.4708	0.706199	0.0273586	0.0105664	0.0166285
2015	1.10721	1	0.4	0.56	1	2.03996	3.24306	0.629023	0.0143554	0.0148211	0.968575	0.579146	0.357318	0.642682	0.463317	0.694975	0.0269829	0.0106599	0.0164924
2016	1.12622	1	0.4	0.57	1	2.02992	3.34399	0.607035	0.0140224	0.0148799	0.942372	0.570175	0.353741	0.646259	0.45614	0.68421	0.0266375	0.0107346	0.0163601
2017	1.14557	1	0.4	0.58	1	2.02079	3.44497	0.586591	0.0137118	0.0149233	0.918822	0.561549	0.350264	0.649736	0.449239	0.673858	0.0263192	0.0107924	0.0162308
2018	1.16527	1	0.4	0.59	1	2.01244	3.5461	0.567508	0.0134214	0.014953	0.897567	0.553235	0.346877	0.653123	0.442588	0.663882	0.0260252	0.0108351	0.0161042
2019	1.18534	1	0.4	0.6	1	2.00478	3.64748	0.549633	0.0131488	0.0149706	0.878307	0.545205	0.343572	0.656428	0.436164	0.654246	0.0257532	0.0108643	0.0159798
2020	1.20578	1	0.4	0.61	1	1.9977	3.7492	0.532833	0.0128923	0.0149773	0.860785	0.537432	0.340341	0.659659	0.429946	0.644919	0.0255014	0.0108816	0.0158573
2021	1.22661	1	0.4	0.62	1	1.99113	3.85133	0.516997	0.0126502	0.0149744	0.844788	0.529895	0.337177	0.662823	0.423916	0.635873	0.025268	0.0108882	0.0157368
2022	1.24783	1	0.4	0.63	1	1.98498	3.95394	0.502027	0.0124211	0.0149628	0.830131	0.522571	0.334074	0.665926	0.418057	0.627086	0.0250517	0.0108853	0.0156179
2023	1.26945	1	0.4	0.64	1	1.9792	4.0571	0.487837	0.0122038	0.0149436	0.816656	0.515444	0.331026	0.668974	0.412355	0.618533	0.0248512	0.010874	0.0155008
2024	1.29149	1	0.4	0.65	1	1.97372	4.16085	0.474355	0.0119971	0.0149176	0.804224	0.508497	0.328028	0.671972	0.406798	0.610197	0.0246656	0.0108551	0.0153853
2025	1.31397	1	0.4	0.66	1	1.96849	4.26526	0.461516	0.0118002	0.0148857	0.792719	0.501715	0.325075	0.674925	0.401372	0.602058	0.0244941	0.0108295	0.0152716
2026	1.33688	1	0.4	0.67	1	1.96345	4.37038	0.449262	0.011612	0.0148485	0.782036	0.495084	0.322163	0.677837	0.396067	0.594101	0.024336	0.0107981	0.0151595
2027	1.36026	1	0.4	0.68	1	1.95855	4.47624	0.437544	0.0114319	0.0148066	0.772085	0.488592	0.319287	0.680713	0.390874	0.586311	0.0241908	0.0107614	0.0150493
2028	1.38411	1	0.4	0.69	1	1.95377	4.5829	0.426316	0.0112591	0.0147606	0.762784	0.482229	0.316445	0.683555	0.385783	0.578674	0.024058	0.0107202	0.0149409
2029	1.40845	1	0.4	0.7	1	1.94905	4.6904	0.415539	0.0110931	0.0147111	0.754063	0.475983	0.313632	0.686368	0.380786	0.571179	0.0239372	0.010675	0.0148344
2030	1.43331	1	0.4	0.71	1	1.94436	4.79878	0.405178	0.0109332	0.0146585	0.74586	0.469845	0.310844	0.689156	0.375876	0.563814	0.0238284	0.0106262	0.0147301
2031	1.45869	1	0.4	0.72	1	1.93967	4.90807	0.395199	0.0107789	0.0146032	0.738117	0.463807	0.30808	0.69192	0.371045	0.556568	0.0237313	0.0105745	0.0146278
2032	1.48463	1	0.4	0.73	1	1.93494	5.01832	0.385574	0.0106297	0.0145457	0.730784	0.457859	0.305336	0.694664	0.366288	0.549431	0.0236459	0.01052	0.0145278
2033	1.51114	1	0.4	0.74	1	1.93014	5.12957	0.376278	0.0104853	0.0144862	0.723816	0.451996	0.302609	0.697391	0.361597	0.542395	0.0235721	0.0104634	0.0144302
2034	1.53825	1	0.4	0.75	1	1.92526	5.24186	0.367285	0.0103453	0.0144252	0.717171	0.446208	0.299896	0.700104	0.356967	0.53545	0.0235101	0.0104049	0.0143351
2035	1.56599	1	0.4	0.76	1	1.92025	5.35523	0.358574	0.0102092	0.0143628	0.710811	0.44049	0.297195	0.702805	0.352392	0.528588	0.0234599	0.0103448	0.0142425
2036	1.59439	1	0.4	0.77	1	1.91509	5.46972	0.350125	0.0100768	0.0142994	0.704703	0.434835	0.294504	0.705496	0.347868	0.521803	0.0234218	0.0102833	0.0141527
2037	1.62347	1	0.4	0.78	1	1.90975	5.58537	0.341921	0.00994776	0.0142352	0.698814	0.429237	0.291819	0.708181	0.34339	0.515085	0.0233959	0.0102209	0.0140656
2038	1.65327	1	0.4	0.79	1	1.90422	5.70222	0.333944	0.00982176	0.0141704	0.693116	0.423691	0.289138	0.710862	0.338952	0.508429	0.0233825	0.0101577	0.0139815
2039	1.68383	1	0.4	0.8	1	1.89847	5.82032	0.32618	0.00969855	0.0141053	0.687583	0.418189	0.286459	0.713541	0.334551	0.501827	0.0233818	0.0100939	0.0139003
2040	1.71518	1	0.4	0.81	1	1.89247	5.93972	0.318613	0.0095779	0.0140399	0.68219	0.412728	0.28378	0.71622	0.330183	0.495274	0.023394	0.0100297	0.0138222
