# Supplementary material for: Dynamics of labor and capital in AI vs. non-AI industries: A two-industry model analysis
Source: PLoS One. 2024 Jan 24;19(1):e0295150. doi: 10.1371/journal.pone.0295150 (PMC10807838; doi:10.1371/journal.pone.0295150)
Supplement: S1 Data set — (ZIP) [file pone.0295150.s002.zip › The minimal data set/Fig 9.xlsx]

## Sheet: Sheet1
Year	A1	A2	alpha	I	N	W1	W2	W1/W2	R1	R2	R1/R2	V	alpha1	alpha2	l	k	g1	g2	g
2011	1.03448	1	0.4	0.52	1	2.87166	2.28864	1.25474	0.0267157	0.0167811	1.59202	0.714657	0.414542	0.585458	0.625672	0.808768	0.0258973	-0.0240307	-0.00333345
2012	1.05219	1	0.4	0.53	1	2.64447	2.44574	1.08126	0.0265929	0.0188261	1.41256	0.681831	0.403415	0.596585	0.588914	0.782896	0.0244614	-0.0216344	-0.00303872
2013	1.0702	1	0.4	0.54	1	2.44966	2.58447	0.947837	0.0266557	0.020772	1.28325	0.652649	0.393261	0.606739	0.556235	0.760502	0.023198	-0.0192474	-0.00255528
2014	1.08854	1	0.4	0.55	1	2.28205	2.70746	0.842873	0.0268903	0.0226003	1.18982	0.626641	0.38402	0.61598	0.527081	0.741189	0.0220944	-0.0168954	-0.00192255
2015	1.10721	1	0.4	0.56	1	2.13735	2.8172	0.75868	0.027286	0.0242976	1.12299	0.603398	0.375628	0.624372	0.500976	0.724604	0.0211412	-0.0145999	-0.00117454
2016	1.12622	1	0.4	0.57	1	2.012	2.91597	0.689994	0.027834	0.0258553	1.07653	0.582556	0.368018	0.631982	0.477505	0.710434	0.0203313	-0.0123778	-0.000340285
2017	1.14557	1	0.4	0.58	1	1.90299	3.00581	0.633105	0.0285274	0.0272687	1.04616	0.563793	0.361123	0.638877	0.456308	0.698393	0.0196595	-0.0102426	0.000555754
2018	1.16527	1	0.4	0.59	1	1.80781	3.08854	0.58533	0.0293599	0.0285368	1.02884	0.546825	0.354876	0.645124	0.437072	0.688224	0.0191217	-0.00820391	0.00149329
2019	1.18534	1	0.4	0.6	1	1.72436	3.16576	0.54469	0.0303261	0.0296619	1.02239	0.531396	0.349212	0.650788	0.419523	0.679693	0.0187142	-0.00626853	0.00245574
2020	1.20578	1	0.4	0.61	1	1.65082	3.23886	0.509693	0.0314206	0.0306484	1.0252	0.51728	0.344068	0.655932	0.403425	0.672587	0.0184337	-0.00444047	0.0034298
2021	1.22661	1	0.4	0.62	1	1.5857	3.30906	0.479198	0.0326379	0.031503	1.03603	0.504274	0.339381	0.660619	0.388567	0.666708	0.0182767	-0.00272145	0.00440492
2022	1.24783	1	0.4	0.63	1	1.52769	3.37745	0.452321	0.0339721	0.0322335	1.05394	0.492196	0.335092	0.664908	0.374769	0.661878	0.0182392	-0.00111129	0.0053729
2023	1.26945	1	0.4	0.64	1	1.47569	3.44495	0.428364	0.0354168	0.0328491	1.07817	0.480886	0.331147	0.668853	0.361871	0.657929	0.0183162	0.000391755	0.00632737
2024	1.29149	1	0.4	0.65	1	1.42876	3.51239	0.406776	0.0369649	0.0333593	1.10808	0.4702	0.327493	0.672507	0.349736	0.654709	0.0185018	0.00179062	0.00726342
2025	1.31397	1	0.4	0.66	1	1.38608	3.5805	0.387119	0.0386086	0.0337739	1.14315	0.460012	0.324082	0.675918	0.338244	0.652078	0.018789	0.00308914	0.00817719
2026	1.33688	1	0.4	0.67	1	1.34696	3.64992	0.369038	0.0403394	0.0341027	1.18288	0.45021	0.320869	0.679131	0.327293	0.649909	0.0191694	0.00429176	0.00906554
2027	1.36026	1	0.4	0.68	1	1.3108	3.72121	0.352252	0.0421484	0.0343549	1.22685	0.440698	0.317814	0.682186	0.316796	0.648086	0.0196335	0.00540326	0.00992582
2028	1.38411	1	0.4	0.69	1	1.2771	3.79486	0.336535	0.0440261	0.0345395	1.27466	0.431395	0.314881	0.685119	0.306679	0.646505	0.0201703	0.00642861	0.0107556
2029	1.40845	1	0.4	0.7	1	1.24542	3.87129	0.321706	0.0459629	0.0346647	1.32593	0.422232	0.312039	0.687961	0.296882	0.645077	0.0207678	0.00737276	0.0115525
2030	1.43331	1	0.4	0.71	1	1.21539	3.95087	0.307625	0.0479496	0.0347379	1.38033	0.413153	0.309259	0.690741	0.287355	0.643722	0.0214133	0.00824052	0.0123143
2031	1.45869	1	0.4	0.72	1	1.18669	4.0339	0.294181	0.0499772	0.0347659	1.43754	0.404112	0.306519	0.693481	0.278059	0.642375	0.0220931	0.00903645	0.0130386
2032	1.48463	1	0.4	0.73	1	1.15908	4.1206	0.28129	0.0520375	0.0347545	1.49729	0.395077	0.303801	0.696199	0.268963	0.64098	0.0227932	0.00976482	0.0137228
2033	1.51114	1	0.4	0.74	1	1.13234	4.21117	0.268891	0.0541234	0.0347088	1.55936	0.386023	0.301089	0.698911	0.260046	0.639496	0.0234994	0.0104295	0.0143647
2034	1.53825	1	0.4	0.75	1	1.1063	4.30571	0.256937	0.0562292	0.0346331	1.62357	0.376936	0.298374	0.701626	0.251291	0.637892	0.0241975	0.0110342	0.0149618
2035	1.56599	1	0.4	0.76	1	1.0808	4.40429	0.245398	0.058351	0.034531	1.68982	0.36781	0.295649	0.704351	0.24269	0.636149	0.0248735	0.011582	0.0155117
2036	1.59439	1	0.4	0.77	1	1.05576	4.50692	0.234253	0.0604867	0.0344055	1.75805	0.358643	0.292909	0.707091	0.234237	0.634257	0.025514	0.0120759	0.0160121
2037	1.62347	1	0.4	0.78	1	1.03108	4.61355	0.223489	0.0626363	0.0342591	1.82831	0.349443	0.290156	0.709844	0.225933	0.632217	0.0261059	0.0125184	0.0164609
2038	1.65327	1	0.4	0.79	1	1.0067	4.72405	0.213102	0.0648024	0.0340937	1.90071	0.340221	0.287392	0.712608	0.21778	0.630038	0.0266366	0.0129119	0.0168563
2039	1.68383	1	0.4	0.8	1	0.982591	4.83827	0.203087	0.0669898	0.0339108	1.97547	0.33099	0.284623	0.715377	0.209783	0.62774	0.0270939	0.0132584	0.0171963
2040	1.71518	1	0.4	0.81	1	0.958722	4.95598	0.193448	0.0692064	0.0337116	2.0529	0.321771	0.281856	0.718144	0.201948	0.625349	0.0274659	0.0135598	0.0174793
